# Supplementary material for: RNA sequencing-based analysis of the laying hen uterus revealed the novel genes and biological pathways involved in the eggshell biomineralization
Source: Sci Rep. 2018 Nov 15;8:16853. doi: 10.1038/s41598-018-35203-y (PMC6237962; doi:10.1038/s41598-018-35203-y)
Supplement: Supplementary file 1 — Supplementary Dataset 1 [file 41598_2018_35203_MOESM1_ESM.xlsx]

## Sheet: Supplementary Table S1
	RNA sequencing-based analysis of the laying hen uterus revealed the novel genes and biological pathways involved in the eggshell biomineralization
	1Nirvay Sah, 2Donna Lee Kuehu, 3Vedbar Khadka, 3Youping Deng, 4Karolina Peplowska, 1Rajesh Jha, and 1Birendra Mishra*
	1Department of Human Nutrition Food and Animal Sciences, University of Hawaii at Manoa,
	Honolulu, HI 96822, USA
	2Department of Molecular Bioscienes and Bioengineering, University of Hawaii at Manoa,
	Honolulu, HI 96822, USA
	3John A. Burns School of Medicine, University of Hawaii at Manoa, Honolulu, HI 96813, USA
	4University of Hawaii Cancer Center, Honolulu, HI 96813, USA
	*Corresponding author: bmishra@hawaii.edu
	Supplementary Table S1: Filtration and alignment summary of RNA-Seq Reads from uterus in laying and non-laying hens
		Non-layers			Layers
	Observations	Library 1	Library 2	Library3	Library 1	Library 2	Library3
	Input sequences	25772819	30986225	29524575	30891969	31025968	34081293
	Input bases	1946232750	2340137611	2229190524	2332421787	2342767334	2572757946
	Input mean length	75.51	75.52	75.5	75.5	75.51	75.49
	Good sequences	24843274	29992677	28488713	29762335	30004743	32764463
	Good bases	1872511399	2261115437	2147276890	2243159743	2261820013	2468939462
	Good mean length	75.37	75.39	75.37	75.37	75.38	75.35
	Bad sequences	929545	993548	1035862	1129634	1021225	1316830
	Bad bases	70117048	74931562	77989673	85064646	76930975	99089054
	Bad mean length	75.43	75.42	75.29	75.3	75.33	75.25
	trim_qual_left	3727	4153	7148	7173	5935	9812
	min_len	9427	3763	5985	9726	2884	8466
	min_qual_mean	916391	985632	1022729	1112735	1012406	1298552

## Sheet: Supplementary Table S2
	Supplementary Table S2: Summary of RNA-seq data mapping to the chicken genome (Galgal5.0)
	cDNA library	Reads (pre-filter)	Reads (post-filter)	Uniquely Mapped reads
	Layer 1	30891969	29762335	25,691,008 (86.32%)
	Layer 2	31025968	30004743	23,181,990 (77.26 %)
	Layer 3	34081293	32764463	27,952,566 (85.31 %)
	Non-layer 1	25772819	24843274	20,941,092 (84.29 %)
	Non-layer 2	30986225	29992677	25,975,021 (86.60 %)
	Non-layer 3	29524575	28488713	24,069,813 (84.49 %)

## Sheet: Supplementary Table S3
	Supplementary Table S3: Differentially expressed genes at FDR_BH < 0.05 and FC > +2 in the uterus of laying and non-laying hens.
	geneid	Fold Change (Layer vs Non-layer)	RawPvalue	FDR_BH	Layer	Non layer	Outlier	GeneName	GeneDescription
	ENSGALG00000010927	174	1.0538e-138	1.4905e-134	851916	463.502	No	MEPE	matrix extracellular phosphoglycoprotein
	ENSGALG00000007791	15.1144	2.1913e-37	1.0331e-33	4106.38	90.5232	No	OTOP2	otopetrin 2
	ENSGALG00000000761	9.8463	1.3746e-35	4.8606e-32	6808.48	416.318	No	TSKU	tsukushi, small leucine rich proteoglycan
	ENSGALG00000010909	9.4717	1.0065e-28	2.8471e-25	444.275	22.5139	No	PRKG2	protein kinase, cGMP-dependent, type II
	ENSGALG00000013971	8.0027	1.3306e-27	3.1367e-24	21699.3	1607.61	No	SGK1	serum/glucocorticoid regulated kinase 1
	ENSGALG00000010738	6.9502	2.9341e-20	4.1499e-17	1467.35	103.921	No	TC2N	tandem C2 domains, nuclear
	ENSGALG00000006361	6.76	1.7337e-16	1.1752e-13	401.779	15.8339	No	NEU4	sialidase 4
	ENSGALG00000011447	6.6165	2.3149e-19	2.5186e-16	2318.96	176.72	No	GADL1	glutamate decarboxylase like 1
	ENSGALG00000031255	5.6324	5.7179e-14	2.0737e-11	1703.38	105.676	No	FGF1	fibroblast growth factor 1
	ENSGALG00000009963	5.4489	2.468e-14	9.9969e-12	371.823	29.7526	No	LYZ	lysozyme (renal amyloidosis)
	ENSGALG00000016988	5.0859	2.3799e-27	4.8088e-24	2564.2	412.071	No	RUBCNL	RUN and cysteine rich domain containing beclin 1 interacting protein like
	ENSGALG00000006354	4.9154	2.514e-11	4.9792e-09	3870.95	171.877	No	GAL3ST2	galactose-3-O-sulfotransferase 2
	ENSGALG00000004849	4.7618	1.4848e-12	4.0388e-10	202.747	20.6486	No	WSCD2	WSC domain containing 2
	ENSGALG00000027986	4.5193	7.5946e-14	2.5847e-11	196.994	27.3352	No	NIPAL1	NIPA like domain containing 1
	ENSGALG00000003644	4.4267	3.6745e-11	7.0233e-09	692.303	73.565	No	LOC427491	C2 calcium-dependent domain containing 4C-like
	ENSGALG00000014913	4.2869	4.2832e-13	1.317e-10	13241.9	2004.73	No	ROS1	ROS proto-oncogene 1, receptor tyrosine kinase
	ENSGALG00000002988	4.2107	1.8091e-09	2.2675e-07	456.296	26.7673	No	PHGDH	phosphoglycerate dehydrogenase
	ENSGALG00000010494	4.1748	1.1273e-10	1.8337e-08	933.859	115.513	No	SLC5A9	solute carrier family 5 member 9
	ENSGALG00000014908	4.0466	6.124e-16	3.6091e-13	880.912	168.853	No	FST	follistatin
	ENSGALG00000007320	4.0102	2.7453e-16	1.765e-13	590.39	115.644	No	FXYD2	FXYD domain containing ion transport regulator 2
	ENSGALG00000031863	3.9707	2.523e-10	3.7963e-08	67.7045	9.2411	No	MCMDC2	minichromosome maintenance domain containing 2
	ENSGALG00000012691	3.874	6.4796e-14	2.2912e-11	1077.52	209.828	No	ALDH1L2	aldehyde dehydrogenase 1 family member L2
	ENSGALG00000026005	3.8739	1.1583e-08	1.2221e-06	149.824	12.4791	No	DIO2	deiodinase, iodothyronine type II
	ENSGALG00000030908	3.8325	4.4159e-11	8.2182e-09	14446.1	2473.02	No	ATP2B2	ATPase plasma membrane Ca2+ transporting 2
	ENSGALG00000042635	3.687	1.1385e-12	3.2205e-10	9542.33	1949	No	NPDC1	neural proliferation, differentiation and control 1
	ENSGALG00000020923	3.6539	3.8398e-08	3.4593e-06	130.651	0.2955	No	GNRHR	gonadotropin-releasing hormone receptor
	ENSGALG00000003039	3.6424	1.7497e-10	2.7806e-08	1548.3	286.251	No	SRM	spermidine synthase
	ENSGALG00000007226	3.6338	2.4458e-11	4.942e-09	214.514	42.0974	No	OSTN	osteocrin
	ENSGALG00000029072	3.4911	1.8398e-07	1.3483e-05	551.412	28.2606	No	NTN3	netrin 1
	ENSGALG00000011930	3.4461	1.864e-08	1.7814e-06	3383.11	570.304	No	OVST	ovostatin
	ENSGALG00000006627	3.3945	1.2113e-07	9.3112e-06	151.408	21.2434	No	UPB1	beta-ureidopropionase 1
	ENSGALG00000046551	3.359	3.1407e-08	2.9225e-06	162.904	28.6971	No	LOC771994	uncharacterized LOC771994
	ENSGALG00000007701	3.2601	6.1429e-07	3.713e-05	526.073	64.2287	No	B3GNT7	UDP-GlcNAc:betaGal beta-1,3-N-acetylglucosaminyltransferase 7
	ENSGALG00000021273	3.2477	2.846e-17	2.1186e-14	1338.73	365.072	No	TMPRSS13	transmembrane protease serine 13
	ENSGALG00000040567	3.244	1.2163e-08	1.2557e-06	862.986	180.296	No	AVPR1A	arginine vasopressin receptor 1A
	ENSGALG00000036327	3.1381	3.9425e-07	2.6179e-05	409.426	73.1878	No	NGEF	neuronal guanine nucleotide exchange factor
	ENSGALG00000011094	3.0988	1.3327e-08	1.3561e-06	1752.92	409.525	No	PDE4B	phosphodiesterase 4B
	ENSGALG00000006642	3.0813	9.9461e-08	7.797e-06	646.104	139.471	No	ADORA2A	adenosine A2a receptor
	ENSGALG00000007082	3.0497	2.5502e-14	1.002e-11	4016.36	1157.47	No	CREM	cAMP responsive element modulator
	ENSGALG00000010866	3.0443	2.516e-06	0.0001	487.71	69.3966	No	AREG	amphiregulin
	ENSGALG00000010581	3.0193	2.0829e-08	1.964e-06	3176.08	775.508	No	SEL1L	SEL1L ERAD E3 ligase adaptor subunit
	ENSGALG00000025948	3.0063	1.0361e-06	5.8853e-05	256.815	49.0153	No	SLA2	Src-like-adaptor 2
	ENSGALG00000014877	3.0004	7.4229e-08	6.1397e-06	825.567	194.819	No	EMB	embigin
	ENSGALG00000015028	3.0003	4.0897e-06	0.0002	129.226	7.5127	No	RLN1	relaxin 1
	ENSGALG00000043570	2.9885	1.1962e-08	1.244e-06	4082.01	1036.85	No	SGK3	serum/glucocorticoid regulated kinase family, member 3
	ENSGALG00000042491	2.9704	3.6329e-07	2.4469e-05	144.148	31.9014	No	HIST4H4	Histone cluster 4 H4
	ENSGALG00000006106	2.9471	5.8807e-06	0.0003	280.83	18.0377	No	TNFRSF6B	TNF receptor superfamily member 6b
	ENSGALG00000003689	2.9289	3.0919e-10	4.5554e-08	309.163	87.3215	No	PAPSS2	3'-phosphoadenosine 5'-phosphosulfate synthase 2
	ENSGALG00000004376	2.8823	5.9711e-08	4.968e-06	560.477	146.613	No	KCNJ2	potassium voltage-gated channel subfamily J member 2
	ENSGALG00000015233	2.8802	1.8143e-07	1.3366e-05	44744.8	11248.5	No	ATP1B1	ATPase Na+/K+ transporting subunit beta 1
	ENSGALG00000016426	2.873	1.0549e-05	0.0004	767.743	97.7459	No	MAP3K15	mitogen-activated protein kinase kinase kinase 15
	ENSGALG00000026983	2.8687	2.8493e-06	0.0001	3065.15	633.703	No	CHRD	chordin
	ENSGALG00000036391	2.8522	9.0046e-15	3.8594e-12	18415.4	5843.48	No	GFPT1	glutamine--fructose-6-phosphate transaminase 1
	ENSGALG00000025804	2.8309	1.5007e-07	1.1231e-05	7898.57	2084.64	No	CLCN2	chloride voltage-gated channel 2
	ENSGALG00000006270	2.8285	1.0982e-06	6.1638e-05	3193.17	763.244	No	SCNN1G	sodium channel epithelial 1 gamma subunit
	ENSGALG00000014126	2.7994	6.2009e-06	0.0003	688.27	141.768	No	ENDOUL	endonuclease, polyU-specific-like
	ENSGALG00000040070	2.7961	1.496e-05	0.0005	50.9554	7.917	No	PDIA2	Protein disulfide isomerase family A member 2
	ENSGALG00000002187	2.7361	6.672e-06	0.0003	24578.6	5575.42	No	HSD17B4	hydroxysteroid 17-beta dehydrogenase 4
	ENSGALG00000011324	2.7033	3.4434e-06	0.0002	317.253	80.2171	No	TUBA4B	tubulin alpha 4b
	ENSGALG00000040929	2.697	2.733e-05	0.0009	47.4595	8.2487	No	C5H15ORF62	chromosome 5 open reading frame, human C15orf62
	ENSGALG00000003034	2.6941	2.9654e-05	0.001	33.2001	2.0883	No	SS2	somatostatin II
	ENSGALG00000017217	2.686	1.2452e-06	6.7477e-05	72.1883	19.6077	No	VSTM5	V-set and transmembrane domain containing 5
	ENSGALG00000032986	2.6742	2.3208e-10	3.5296e-08	7632.49	2500.04	No	CFTR	cystic fibrosis transmembrane conductance regulator
	ENSGALG00000032645	2.66	2.4505e-06	0.0001	182.586	49.3939	No	H2A-VI	histone cluster 1, H2A-IV-like 3
	ENSGALG00000010402	2.6326	9.1056e-06	0.0004	78.6122	19.8011	No	HPGDS	hematopoietic prostaglandin D synthase
	ENSGALG00000024469	2.6326	3.9955e-06	0.0002	126.865	34.2208	No	PPP1R14D	protein phosphatase 1, regulatory (inhibitor) subunit 14D
	ENSGALG00000029596	2.6325	1.893e-10	2.9422e-08	892.712	299.979	No	HAS2	hyaluronan synthase 2
	ENSGALG00000012550	2.6292	1.9416e-19	2.4965e-16	3349.89	1207.33	No	HMOX1	heme oxygenase 1
	ENSGALG00000009594	2.6249	1.0399e-08	1.1228e-06	354167	114659	No	RARRES1	retinoic acid receptor responder 1
	ENSGALG00000036456	2.605	1.2191e-06	6.6577e-05	169.053	49.805	No	TRIB1	tribbles pseudokinase 1
	ENSGALG00000043064	2.5979	2.786e-07	1.9411e-05	1506.57	467.229	No	EXFABP	extracellular fatty acid-binding protein
	ENSGALG00000010708	2.5933	9.264e-06	0.0004	4070.16	1084.17	No	ICA1	islet cell autoantigen 1
	ENSGALG00000007364	2.5871	7.4244e-07	4.3037e-05	3872.36	1178.87	No	TOB1	transducer of ERBB2, 1
	ENSGALG00000000920	2.5852	1.1665e-08	1.2221e-06	9295.17	3080.31	No	CGN	cingulin
	ENSGALG00000026928	2.58	1.2401e-06	6.7462e-05	604.489	181.954	No	KLF4	Kruppel like factor 4
	ENSGALG00000008903	2.5729	1.8886e-07	1.375e-05	8636.18	2754.6	No	SSFA2	sperm specific antigen 2
	ENSGALG00000001534	2.5695	3.3666e-06	0.0002	162.862	47.2478	No	TMEM88	transmembrane protein 88
	ENSGALG00000005981	2.5646	3.2321e-05	0.001	72.3933	17.3018	No	GDF2	growth differentiation factor 2
	ENSGALG00000027761	2.5599	7.3293e-09	8.3602e-07	13557.7	4589.3	No	TNFAIP8	TNF alpha induced protein 8
	ENSGALG00000003933	2.5483	1.3267e-11	2.9785e-09	10076.1	3599.37	No	QSOX1	quiescin Q6 sulfhydryl oxidase 1
	ENSGALG00000015286	2.5413	4.2026e-07	2.7519e-05	9972.56	3196.55	No	SESN1	sestrin 1
	ENSGALG00000035599	2.5405	6.8889e-05	0.002	42113.4	8945.12	No	CD24	CD24 molecule
	ENSGALG00000002024	2.5368	2.2014e-07	1.5726e-05	1970.66	642.803	No	COMT	catechol-O-methyltransferase
	ENSGALG00000016902	2.5158	0.0001	0.003	62.2728	10.5962	No	GPC5	glypican 5
	ENSGALG00000044649	2.514	7.498e-05	0.0021	36.1455	7.9062	No	P2RX2	purinergic receptor P2X 2
	ENSGALG00000027192	2.5092	5.2287e-05	0.0016	207.356	50.8336	No	NTS	neurotensin
	ENSGALG00000033260	2.4976	7.5249e-06	0.0003	2762.64	829.596	No	SIAT9	ST3 beta-galactoside alpha-2,3-sialyltransferase 5
	ENSGALG00000003589	2.4916	5.668e-07	3.4856e-05	327.802	108.001	No	VTN	vitronectin
	ENSGALG00000006973	2.486	6.3041e-07	3.7943e-05	2036.13	674.096	No	BLNK	SH2 domain containing 6
	ENSGALG00000001564	2.4835	0.0002	0.0037	13078	2055.12	No	ATP2A3	ATPase sarcoplasmic/endoplasmic reticulum Ca2+ transporting 3
	ENSGALG00000008930	2.4692	2.3988e-05	0.0008	2283.31	655.739	No	B3GNT2	UDP-GlcNAc:betaGal beta-1,3-N-acetylglucosaminyltransferase 2
	ENSGALG00000025884	2.461	3.9257e-05	0.0012	2615.56	725.266	No	NABP1	nucleic acid binding protein 1
	ENSGALG00000031164	2.4541	8.5993e-05	0.0024	1587.69	397.334	No	WFDC2	WAP four-disulfide core domain 2
	ENSGALG00000010926	2.4534	5.325e-05	0.0016	17248	7.9814	No	SPP1	secreted phosphoprotein 1
	ENSGALG00000008313	2.4529	1.9669e-05	0.0007	1429.21	424.871	No	NAPB	NSF attachment protein beta
	ENSGALG00000027501	2.4328	5.0733e-12	1.2224e-09	1946	741.894	No	ANPEP	alanyl aminopeptidase, membrane
	ENSGALG00000005074	2.4271	1.0561e-05	0.0004	929.686	294.338	No	FAM102A	family with sequence similarity 102 member A
	ENSGALG00000006054	2.4269	6.8518e-05	0.002	140.39	38.2029	No	CALCA	calcitonin
	ENSGALG00000002987	2.4116	2.0179e-17	1.5857e-14	4925.51	1951.77	No	SERPINF2	serpin family F member 2
	ENSGALG00000016791	2.4088	3.7856e-07	2.5256e-05	28782.6	10184.3	No	SLC9A2	solute carrier family 9 member A2
	ENSGALG00000017205	2.4069	2.0126e-06	0.0001	840.375	287.149	No	ENDOD1	endonuclease domain containing 1
	ENSGALG00000000433	2.4058	7.2052e-05	0.002	492.784	138.376	No	TUBA4A	tubulin alpha 4a
	ENSGALG00000001084	2.4035	9.4487e-05	0.0025	610.874	166.053	No	ATP8B3	ATPase phospholipid transporting 8B3
	ENSGALG00000028214	2.386	0.0002	0.0052	31.3954	2.7948	No	OTOP3	otopetrin 3
	ENSGALG00000041010	2.3764	1.4334e-07	1.0784e-05	2021.16	742.184	No	WBP1L	WW domain binding protein 1-like
	ENSGALG00000009458	2.3715	0.0003	0.0069	212.464	34.8749	No	LOC424998	multiple EGF-like-domains 6-like
	ENSGALG00000016917	2.3702	1.4502e-06	7.6766e-05	1049.05	372.038	No	CLN5	ceroid-lipofuscinosis, neuronal 5
	ENSGALG00000040648	2.3618	0.0002	0.0041	508.931	134.829	No	RGS11	regulator of G-protein signaling 11
	ENSGALG00000008122	2.3474	5.9639e-08	4.968e-06	4645.53	1756.33	No	SLC39A13	solute carrier family 39 member 13
	ENSGALG00000032749	2.332	0.0003	0.0065	24795.9	6084.81	No	SLC14A1	solute carrier family 14 (urea transporter), member 2
	ENSGALG00000031427	2.3315	0.0004	0.0084	161.943	27.7797	No	FMN2	formin 2
	ENSGALG00000009042	2.3287	2.303e-05	0.0008	114.916	38.5573	No	ISM1	isthmin 1, angiogenesis inhibitor
	ENSGALG00000017308	2.325	0.0004	0.0081	924.46	197.496	No	CHRDL2	chordin like 2
	ENSGALG00000029445	2.3198	0.0004	0.008	50.697	11.2731	No	FADS6	fatty acid desaturase 6
	ENSGALG00000006855	2.3152	2.8024e-10	4.1724e-08	467.722	187.211	No	MELTF	melanotransferrin
	ENSGALG00000026468	2.3101	3.8404e-09	4.6033e-07	1996.39	789.682	No	CHSY1	chondroitin sulfate synthase 1
	ENSGALG00000017106	2.3067	1.8369e-06	9.3121e-05	6708.46	2484.36	No	ATP8A2	ATPase phospholipid transporting 8A2
	ENSGALG00000032868	2.2996	0.0001	0.0031	2412.97	750.819	No	AHCYL2	adenosylhomocysteinase like 2
	ENSGALG00000034294	2.2949	2.5313e-07	1.7901e-05	4421.24	1702.54	No	ATP6V0D2	ATPase H+ transporting V0 subunit d2
	ENSGALG00000012747	2.2898	1.0649e-06	6.0245e-05	1615.53	611.81	No	NEDD9	neural precursor cell expressed, developmentally down-regulated 9
	ENSGALG00000004162	2.2865	0.0005	0.0092	446.692	53.8595	No	SLC16A6	solute carrier family 16 member 6
	ENSGALG00000027334	2.2838	5.0018e-09	5.945e-07	1580.36	633.874	No	NIPSNAP3A	nipsnap homolog 3A (C. elegans)
	ENSGALG00000016979	2.274	1.5795e-05	0.0006	1919.23	690.843	No	SLC25A30	solute carrier family 25 member 30
	ENSGALG00000004215	2.2723	9.0156e-06	0.0004	3392.25	1244.62	No	WIPI1	WD repeat domain, phosphoinositide interacting 1
	ENSGALG00000024136	2.2704	0.0006	0.0112	446.509	77.4169	No	LOC408038	beta-keratin
	ENSGALG00000016055	2.2697	0.0001	0.0029	1826.4	597.335	No	KCNJ15	potassium voltage-gated channel subfamily J member 15
	ENSGALG00000011635	2.2657	0.0004	0.0082	5404.24	1470.79	No	TFCP2L1	transcription factor CP2 like 1
	ENSGALG00000003016	2.2656	0.0005	0.0095	55.1848	13.7885	No	MASP2	mannan binding lectin serine peptidase 2
	ENSGALG00000012694	2.2633	0.0004	0.0074	1878.47	532.63	No	C12orf45	chromosome 1 open reading frame, human C12orf45
	ENSGALG00000015271	2.2618	3.0918e-05	0.001	4871.48	1730.07	No	FILIP1L	filamin A interacting protein 1 like
	ENSGALG00000008272	2.2587	7.6603e-06	0.0003	1332.26	496.364	No	TMED3	transmembrane p24 trafficking protein 3
	ENSGALG00000016595	2.2569	5.2138e-05	0.0016	1719.87	598.877	No	TRIM35	tripartite motif containing 44
	ENSGALG00000015293	2.2567	0.0005	0.0088	500.082	134.922	No	TMEM45A	transmembrane protein 45A
	ENSGALG00000011276	2.2518	4.6527e-07	2.9643e-05	31701.3	12478.3	No	BTG1	BTG anti-proliferation factor 1
	ENSGALG00000008896	2.2494	0.0007	0.0122	52.2563	7.9465	No	PPP1R1C	protein phosphatase 1, regulatory (inhibitor) subunit 1C
	ENSGALG00000033051	2.2484	1.1535e-05	0.0004	641.957	238.572	No	CAMK1D	calcium/calmodulin dependent protein kinase ID
	ENSGALG00000002397	2.2482	0.0004	0.0078	416.407	120.354	No	PSPH	phosphoserine phosphatase
	ENSGALG00000033695	2.2464	0.0004	0.0073	378.594	111.694	No	CYP26A1	cytochrome P450 family 26 subfamily A member 1
	ENSGALG00000042981	2.2447	2.4063e-07	1.7103e-05	2415.56	962.636	No	CARHSP1	calcium regulated heat stable protein 1
	ENSGALG00000032272	2.2315	0.0001	0.0032	223.514	76.1211	No	HIST1H4D	histone cluster 1, H4d
	ENSGALG00000031159	2.2255	0.0005	0.0099	900.366	253.393	No	HIST1H110	histone cluster 1, H1.10
	ENSGALG00000039535	2.2248	2.2878e-06	0.0001	535.261	209.894	No	D2HGDH	D-2-hydroxyglutarate dehydrogenase
	ENSGALG00000010921	2.2234	3.2779e-06	0.0002	3497.74	1364.72	No	PKD2	polycystin 2, transient receptor potential cation channel
	ENSGALG00000033150	2.2122	4.2258e-07	2.7543e-05	1853.23	750.287	No	MIDN	midnolin
	ENSGALG00000006868	2.2091	7.2902e-06	0.0003	4984.4	1936.2	No	EFCAB4B	EF-hand calcium binding domain 4B
	ENSGALG00000031425	2.2083	3.3121e-06	0.0002	4202.69	1658.53	No	PMP22	peripheral myelin protein 22
	ENSGALG00000010785	2.2045	0.0002	0.004	1264.34	435.046	No	ACOT11	acyl-CoA thioesterase 11
	ENSGALG00000015180	2.2016	0.0007	0.0124	541.287	149.537	No	PSAT1	phosphoserine aminotransferase 1
	ENSGALG00000006662	2.2014	0.0003	0.0071	135277	2670.87	No	OCX36	BPI fold containing family B, member 3
	ENSGALG00000032852	2.1995	0.0009	0.0147	64.1809	8.5817	No	OvoDA3	ovodefensin subfamily A, member 3
	ENSGALG00000006805	2.1973	4.3078e-08	3.738e-06	4480.42	1869.13	No	PLSCR1	phospholipid scramblase 1
	ENSGALG00000030481	2.1941	3.9696e-08	3.5536e-06	516.988	216.112	No	RAB40C	RAB40C, member RAS oncogene family
	ENSGALG00000005985	2.1872	0.001	0.0159	200.812	49.9284	No	GDF10	growth differentiation factor 10
	ENSGALG00000032393	2.1843	0.0008	0.0136	109.303	30.4604	No	SEBOX	SEBOX homeobox
	ENSGALG00000015297	2.1826	8.624e-05	0.0024	2548.23	936.461	No	FOXO3	forkhead box O3
	ENSGALG00000000184	2.1812	0.0011	0.0177	11445.5	2567.17	No	SLC27A6	solute carrier family 27 (fatty acid transporter), member 6
	ENSGALG00000045925	2.1804	0.0005	0.0089	56.1254	17.9679	No	LOC418554	V-set domain containing T cell activation inhibitor 1-like
	ENSGALG00000033513	2.179	8.9348e-06	0.0004	3804.64	1507.16	No	ELL	elongation factor for RNA polymerase II
	ENSGALG00000002893	2.1771	0.0008	0.0131	63.7952	18.4675	No	STC2	stanniocalcin 2
	ENSGALG00000011537	2.1753	0.0012	0.0183	295.323	64.9955	No	PDE10A	phosphodiesterase 10A
	ENSGALG00000013740	2.1701	1.1352e-06	6.3211e-05	1786.61	736.174	No	SLC20A1	solute carrier family 20 member 1
	ENSGALG00000001391	2.167	0.0011	0.0177	26.6359	3.8249	No	PLLP	plasmolipin
	ENSGALG00000001492	2.1649	6.4503e-07	3.8495e-05	6598.2	2746.84	No	NDRG3	NDRG family member 3
	ENSGALG00000031158	2.1643	5.6633e-05	0.0017	6309.72	2404.19	No	OAT	ornithine aminotransferase
	ENSGALG00000027835	2.1623	5.7191e-07	3.5018e-05	1364.53	569.573	No	PCBD1	pterin-4 alpha-carbinolamine dehydratase 1
	ENSGALG00000043025	2.1572	2.3854e-06	0.0001	1903.78	784.125	No	EPS8L2	EPS8-like 2
	ENSGALG00000009429	2.153	6.9795e-07	4.0793e-05	1023.1	429.077	No	RXFP1	relaxin/insulin like family peptide receptor 1
	ENSGALG00000010343	2.1497	0.0002	0.004	41089.8	15102	No	TSPAN1	tetraspanin 1
	ENSGALG00000005774	2.1497	8.303e-05	0.0023	1331.29	507.006	No	NKAIN4	Na+/K+ transporting ATPase interacting 4
	ENSGALG00000015218	2.1458	0.0005	0.0094	186.041	62.4289	No	SLC19A2	solute carrier family 19 member 2
	ENSGALG00000008469	2.1421	8.1497e-08	6.6629e-06	4743.73	2040.71	No	SPINT1	serine peptidase inhibitor, Kunitz type 1
	ENSGALG00000038721	2.1399	7.384e-11	1.2736e-08	3443.22	1528.4	No	MAP1LC3A	microtubule associated protein 1 light chain 3 alpha
	ENSGALG00000028308	2.1399	0.0006	0.0103	662.478	221.164	No	TNS4	tensin 4
	ENSGALG00000032247	2.1354	0.0007	0.0119	89423.1	29329.8	No	ATP1A1	ATPase Na+/K+ transporting subunit alpha 1
	ENSGALG00000032518	2.1346	0.0004	0.008	370.338	130.131	No	NCALD	neurocalcin delta
	ENSGALG00000005901	2.1312	1.4546e-06	7.6766e-05	1581.84	667.89	No	PCMTD2	protein-L-isoaspartate (D-aspartate) O-methyltransferase domain containing 2
	ENSGALG00000038343	2.1296	0.0005	0.01	460.848	157.584	No	H2AFJ	H2A histone family, member J
	ENSGALG00000028005	2.1275	0.0016	0.0226	2109.97	524.666	No	GADD45G	growth arrest and DNA-damage-inducible, beta
	ENSGALG00000007289	2.1266	1.1549e-06	6.4059e-05	5328.57	2263.65	No	CLPX	caseinolytic mitochondrial matrix peptidase chaperone subunit
	ENSGALG00000004545	2.121	0.0006	0.0103	488.743	168.758	No	WDR72	WD repeat domain 72
	ENSGALG00000042851	2.1169	3.7697e-06	0.0002	243.61	102.698	No	PPARGC1A	PPARG coactivator 1 alpha
	ENSGALG00000019114	2.1159	3.0343e-05	0.001	13061.1	5301.56	No	CLDN10	claudin 10
	ENSGALG00000041988	2.1153	0.0002	0.0038	5133.21	1967.75	No	SIK1	salt-inducible kinase 1
	ENSGALG00000011450	2.1129	0.0004	0.0087	276.442	99.0243	No	LTC4SL	leukotriene C4 synthase-like
	ENSGALG00000008907	2.1039	1.9084e-11	4.0897e-09	4590.91	2087.13	No	PLCB4	phospholipase C beta 4
	ENSGALG00000006808	2.0997	5.3009e-08	4.5166e-06	2566.99	1137.66	No	TSPAN6	tetraspanin 6
	ENSGALG00000027114	2.0963	0.0014	0.0206	33.851	10.3397	No	LOC100857745	collagen alpha-1(I) chain-like
	ENSGALG00000005957	2.0911	7.2775e-06	0.0003	2442.62	1040.1	No	SLC6A14	solute carrier family 6 member 14
	ENSGALG00000003742	2.0851	0.0014	0.0206	2104.28	668.264	No	CPAMD8	C3 and PZP like, alpha-2-macroglobulin domain containing 8
	ENSGALG00000017652	2.08	1.1117e-05	0.0004	268.421	114.632	No	TTC9	tetratricopeptide repeat domain 9
	ENSGALG00000034528	2.0793	0.0006	0.0109	4780.77	1744.96	No	SNTB1	syntrophin beta 1
	ENSGALG00000035743	2.0748	0.0008	0.0135	10385.8	3707.42	No	ATP2C2	ATPase secretory pathway Ca2+ transporting 2
	ENSGALG00000009301	2.074	0.0018	0.0246	39.1098	11.9419	No	CHRNA1	cholinergic receptor nicotinic alpha 1 subunit
	ENSGALG00000013715	2.0715	1.3145e-05	0.0005	1126.08	482.183	No	DLC1	DLC1 Rho GTPase activating protein
	ENSGALG00000006007	2.0676	0.0025	0.0316	58.3492	12.4092	No	SAMD10	sterile alpha motif domain containing 10
	ENSGALG00000013583	2.0675	3.4272e-07	2.336e-05	2333.06	1043.03	No	FAM114A1	family with sequence similarity 114 member A1
	ENSGALG00000036819	2.0648	0.0006	0.0103	712.403	267.5	No	ARHGDIG	Rho GDP dissociation inhibitor gamma
	ENSGALG00000022980	2.0635	0.0001	0.0036	4281.73	1736.11	No	CDKN1B	cyclin dependent kinase inhibitor 1B
	ENSGALG00000012124	2.0629	0.0002	0.0049	371.812	148.449	No	PELI2	pellino E3 ubiquitin protein ligase family member 2
	ENSGALG00000001882	2.0628	0.0002	0.0047	281.994	112.872	No	TNFRSF18	tumor necrosis factor receptor superfamily, member 18
	ENSGALG00000001741	2.059	0.0016	0.0231	18538.8	6069.78	No	NPTN	neuroplastin
	ENSGALG00000045875	2.0582	1.2004e-06	6.5805e-05	42183.3	18789.4	No	PSCA	glycosylphosphatidylinositol anchored high density lipoprotein binding protein 1
	ENSGALG00000014261	2.0566	0.0006	0.0102	805.946	306.46	No	UCHL1	ubiquitin carboxyl-terminal esterase L1
	ENSGALG00000038850	2.049	0.0004	0.008	2627.71	1032.46	No	WNK2	WNK lysine deficient protein kinase 2
	ENSGALG00000030139	2.0479	1.6492e-08	1.5977e-06	3134.24	1442.9	No	ENSGALG00000030139
	ENSGALG00000028539	2.0459	0.0024	0.0312	329.494	97.0891	No	TRAPPC3L	trafficking protein particle complex 3 like
	ENSGALG00000037889	2.0444	0.0027	0.0338	69.923	12.5919	No	PTPRT	protein tyrosine phosphatase, receptor type T
	ENSGALG00000015373	2.04	0.0023	0.0302	29.2743	9.0034	No	PDE6B	phosphodiesterase 6B
	ENSGALG00000023032	2.0396	0.0029	0.0357	81.149	17.06	No	GRXCR1	glutaredoxin and cysteine rich domain containing 1
	ENSGALG00000015774	2.0384	0.0027	0.034	1893.67	537.807	No	CYYR1	cysteine and tyrosine rich 1
	ENSGALG00000030567	2.0379	0.0003	0.0073	465.649	186.72	No	H2B-VIII	histone cluster 1, H2B-VIII
	ENSGALG00000032933	2.0379	0.0007	0.0128	363.941	138.469	No	HIST1H4I	histone cluster 1, H4i
	ENSGALG00000013993	2.0349	0.0001	0.0029	416.322	175.469	No	VNN1	vanin 1
	ENSGALG00000037989	2.0342	3.5115e-05	0.0011	989.944	428.986	No	IL10R2	interleukin 10 receptor subunit beta
	ENSGALG00000019063	2.0334	0.0031	0.0369	2066.04	505.036	No	MMP10	matrix metallopeptidase 10 (stromelysin 2)
	ENSGALG00000031303	2.0317	0.0003	0.0071	5208.26	2105.97	No	FAM234A	family with sequence similarity 234 member A
	ENSGALG00000014925	2.0292	0.0002	0.005	76.4826	31.4623	No	GPRC6A	G protein-coupled receptor class C group 6 member A
	ENSGALG00000004879	2.0267	0.0022	0.0285	20.8378	2.1367	No	SLC6A11	solute carrier family 6 member 11
	ENSGALG00000006035	2.0237	0.0003	0.0068	1086.75	444.618	No	PDE3B	phosphodiesterase 3B
	ENSGALG00000031533	2.0211	0.0033	0.0385	28.9429	5.9616	No	LOC107049066	olfactory receptor 51G2-like
	ENSGALG00000014725	2.019	0.0006	0.0101	1305.76	521.012	No	PLK2	polo like kinase 2
	ENSGALG00000027571	2.0178	9.9122e-05	0.0026	353.824	152.07	No	HIST1H2B7L2	histone cluster 1, H2B-VII-like 2
	ENSGALG00000038003	2.0165	7.8441e-10	1.1095e-07	11432.6	5420.77	No	EDF1	endothelial differentiation related factor 1
	ENSGALG00000005580	2.0163	1.4221e-08	1.4066e-06	1299.87	610.915	No	TMEM56	TMEM56-RWDD3 readthrough
	ENSGALG00000013100	2.0061	5.5493e-06	0.0002	997.493	454.058	No	GRB10	growth factor receptor bound protein 10
	ENSGALG00000001668	2.0045	0.0004	0.0085	7750.76	3191.06	No	UBE2R2	ubiquitin-conjugating enzyme E2R 2
	ENSGALG00000015877	2.0042	3.2251e-06	0.0002	388.638	178.514	No	SH3BGRL2	SH3 domain binding glutamate rich protein like 2
	ENSGALG00000009562	2.003	1.9495e-05	0.0007	1853.13	832.208	No	PLEK2	pleckstrin 2
	ENSGALG00000028273	2.0015	0.0036	0.0411	3068.8	873.315	No	HBBA	hemoglobin beta, subunit A
	ENSGALG00000008949	2.0015	0.0017	0.0244	43.3977	15.8608	No	ADRB1	adrenoceptor beta 1
	ENSGALG00000006064	-2.0027	0.0001	0.0034	888.273	2059.25	No	TEKT1	tektin 1
	ENSGALG00000037943	-2.0043	0.0009	0.0143	44.7052	113.124	No	PRKCB	protein kinase C beta
	ENSGALG00000017039	-2.0078	0.0026	0.0331	100.052	304.166	No	STOML3	stomatin like 3
	ENSGALG00000038529	-2.0082	0.0035	0.0399	17.7139	63.6487	No	PLPPR3	phospholipid phosphatase related 3
	ENSGALG00000005769	-2.0083	0.0001	0.0034	231.663	540.295	No	WEE1	WEE1 G2 checkpoint kinase
	ENSGALG00000009530	-2.0097	0.002	0.0268	19.1638	54.719	No	PDZRN4	PDZ domain containing ring finger 4
	ENSGALG00000004365	-2.0104	6.7229e-11	1.1739e-08	779.92	1630.39	No	WDR66	WD repeat domain 66
	ENSGALG00000001261	-2.0105	4.2223e-05	0.0013	619.793	1407.07	No	CFAP52	cilia and flagella associated protein 52
	ENSGALG00000028900	-2.0107	8.3417e-05	0.0023	208.646	480.857	No	CENPT	centromere protein T
	ENSGALG00000016470	-2.0182	0.0023	0.0295	1.7967	18.3735	No	KCNS3	potassium voltage-gated channel modifier subfamily S member 3
	ENSGALG00000038649	-2.0232	1.0203e-05	0.0004	64.5979	145.074	No	DONSON	downstream neighbor of SON
	ENSGALG00000003881	-2.0255	0.0015	0.0215	65.6339	183.363	No	ERCC6L	ERCC excision repair 6 like, spindle assembly checkpoint helicase
	ENSGALG00000005971	-2.0296	0.0022	0.0294	18.6414	58.0024	No	RIC3	RIC3 acetylcholine receptor chaperone
	ENSGALG00000029140	-2.038	0.0019	0.0261	57.1108	172.478	No	CRABP2	cellular retinoic acid binding protein 2
	ENSGALG00000037076	-2.0388	1.6004e-08	1.5611e-06	563.975	1217.32	No	GART	phosphoribosylglycinamide formyltransferase, phosphoribosylglycinamide synthetase, phosphoribosylaminoimidazole synthetase
	ENSGALG00000035504	-2.0388	0.0015	0.0216	114.829	329.034	No	ER81	ETS variant 1
	ENSGALG00000008701	-2.0395	0.0026	0.0326	14.8057	50.9385	No	XDH	xanthine dehydrogenase
	ENSGALG00000033834	-2.0415	0.0017	0.0244	40.795	122.137	No	TRIP13	thyroid hormone receptor interactor 13
	ENSGALG00000033089	-2.0432	0.0002	0.0053	188.764	464.934	No	LOC414835	cHz-cadherin
	ENSGALG00000001486	-2.0446	0.0009	0.0149	42.9812	115.766	No	ZAP70	zeta-chain (TCR) associated protein kinase 70kDa
	ENSGALG00000025971	-2.045	0.0004	0.0084	29.2632	74.3159	No	KCNK3	potassium channel, subfamily K, member 9
	ENSGALG00000009479	-2.0455	0.0029	0.0351	7.9515	32.8699	No	SAMD9L	sterile alpha motif domain containing 9-like
	ENSGALG00000038782	-2.046	0.0023	0.0299	15.7847	52.2476	No	ZC3H12D	zinc finger CCCH-type containing 12D
	ENSGALG00000010537	-2.0519	9.7489e-06	0.0004	119.554	273.831	No	CDKN2C	cyclin dependent kinase inhibitor 2C
	ENSGALG00000003720	-2.0525	0.0004	0.0081	151.248	387.452	No	FANCD2	Fanconi anemia complementation group D2
	ENSGALG00000009278	-2.0534	0.0027	0.0338	6.4559	26.6194	No	RBM46	RNA binding motif protein 46
	ENSGALG00000035842	-2.0549	4.097e-05	0.0013	104.327	245.71	No	SLC37A2	solute carrier family 37 (glucose-6-phosphate transporter), member 2
	ENSGALG00000029569	-2.0562	0.0006	0.0103	41.4073	108.691	No	LOC429682	GTPase IMAP family member 7-like
	ENSGALG00000017350	-2.0576	0.0003	0.0062	527.181	1330.11	No	RRM1	ribonucleotide reductase catalytic subunit M1
	ENSGALG00000021183	-2.0608	3.6525e-06	0.0002	471.114	1072.03	No	CFAP161	cilia and flagella associated protein 161
	ENSGALG00000013420	-2.0729	0.0008	0.0131	156.412	434.633	No	FOXM1	forkhead box M1
	ENSGALG00000041730	-2.0759	6.1635e-05	0.0018	58.6219	142.321	No	GPR20	G protein-coupled receptor 20
	ENSGALG00000016499	-2.0759	0.0023	0.0302	5.4384	23.2929	No	LOC770429	WD repeat-containing protein C2orf44 homolog
	ENSGALG00000005408	-2.0779	2.1562e-05	0.0007	61.206	144.814	No	BCO1	beta-carotene oxygenase 1
	ENSGALG00000012989	-2.0784	0.0016	0.0232	10.6843	34.9219	No	NINJ2	ninjurin 2
	ENSGALG00000016609	-2.0785	0.0018	0.0254	43.1627	146.957	No	CENPO	centromere protein O
	ENSGALG00000035883	-2.0795	5.4422e-08	4.6093e-06	444.365	990.164	No	ZMYND10	zinc finger MYND-type containing 10
	ENSGALG00000016462	-2.0816	0.0022	0.029	38.9961	157.4	No	MYCN	v-myc avian myelocytomatosis viral oncogene neuroblastoma derived homolog
	ENSGALG00000020139	-2.0887	8.2173e-06	0.0003	203.416	476.839	No	DTHD1	death domain containing 1
	ENSGALG00000044814	-2.0903	0.0004	0.0077	185.326	494.758	No	CCDC14	coiled-coil domain containing 14
	ENSGALG00000037997	-2.0922	7.6627e-05	0.0021	104.626	258.872	No	RGS22	regulator of G-protein signaling 22
	ENSGALG00000028147	-2.0925	0.0003	0.0059	709.748	1857.57	No	CTSK	cathepsin K
	ENSGALG00000015013	-2.0936	0.002	0.0268	4.5593	26.7216	No	MSX1	msh homeobox 1
	ENSGALG00000032530	-2.0949	0.0004	0.0086	52.3911	142.341	No	SASH3	SAM and SH3 domain containing 3
	ENSGALG00000005757	-2.1008	6.6177e-13	1.95e-10	1646.56	3592.56	No	IRF8	interferon regulatory factor 8
	ENSGALG00000026215	-2.1018	5.4727e-05	0.0016	71.7829	177.454	No	CCDC177	coiled-coil domain containing 177
	ENSGALG00000016964	-2.1042	0.0019	0.0264	73.3477	345.293	No	EPSTI1	epithelial stromal interaction 1
	ENSGALG00000045816	-2.105	0.0017	0.0244	5.7096	36.8344	No	ROBO3	roundabout guidance receptor 3
	ENSGALG00000004320	-2.1052	0.0017	0.0244	13.955	52.8036	No	FAT2	FAT atypical cadherin 2
	ENSGALG00000040942	-2.107	5.0732e-07	3.2034e-05	676.162	1557.74	No	EFCAB5	EF-hand calcium binding domain 5
	ENSGALG00000026081	-2.1123	2.4663e-05	0.0008	1521.97	3719.65	No	RBM38	RNA binding motif protein 38
	ENSGALG00000043938	-2.1156	0.0003	0.0073	113.74	312.372	No	LIG1	DNA ligase 1
	ENSGALG00000032746	-2.1158	6.9363e-05	0.002	306.036	772.349	No	Enpp2	ectonucleotide pyrophosphatase/phosphodiesterase 2
	ENSGALG00000040002	-2.1188	0.0006	0.0101	34.5558	99.6301	No	CD244	CD244 molecule, natural killer cell receptor 2B4
	ENSGALG00000009731	-2.121	0.0002	0.0046	157.934	419.977	No	ARHGAP11A	Rho GTPase activating protein 11A
	ENSGALG00000042063	-2.1227	0.0009	0.0144	33.1858	103.066	No	EPDR1	ependymin related 1
	ENSGALG00000013627	-2.128	0.0012	0.0183	11.8515	41.0379	No	SLC7A2	solute carrier family 7 (cationic amino acid transporter, y+ system), member 2
	ENSGALG00000017271	-2.1299	0.0006	0.0109	23.8515	71.0727	No	ANO2	anoctamin 2
	ENSGALG00000017195	-2.1342	3.0454e-12	7.9767e-10	6349.84	14153.3	No	PGR	progesterone receptor
	ENSGALG00000011283	-2.1386	0.0001	0.0034	35.9186	95.4896	No	ZNF385D	zinc finger protein 385D
	ENSGALG00000005078	-2.14	0.0003	0.0064	240.564	671.525	No	NUP210	nucleoporin 210
	ENSGALG00000041640	-2.1408	0.0002	0.0055	19.9173	55.1231	No	TWIST1	twist family bHLH transcription factor 1
	ENSGALG00000013287	-2.1423	0.0008	0.0135	63.6847	202.95	No	C4orf47	chromosome 4 open reading frame, human C4orf47
	ENSGALG00000007418	-2.1425	0.0002	0.0055	120.715	333.497	No	CD3D	CD3d molecule, delta (CD3-TCR complex)
	ENSGALG00000013281	-2.1438	3.5107e-05	0.0011	538.225	1363.89	No	LOC107049033	radial spoke head protein 4 homolog A-like
	ENSGALG00000024047	-2.1476	0.001	0.0161	26.6461	91.5209	No	MYCL	v-myc avian myelocytomatosis viral oncogene lung carcinoma derived homolog
	ENSGALG00000004103	-2.1502	0.0002	0.004	158.865	432.116	No	FAM81A	family with sequence similarity 81 member A
	ENSGALG00000002312	-2.1515	0.0012	0.0189	3.4478	24.7071	No	TMEM132E	transmembrane protein 132E
	ENSGALG00000038688	-2.1516	0.0006	0.0103	62.8106	191.848	No	ADAMTS17	ADAM metallopeptidase with thrombospondin type 1 motif 17
	ENSGALG00000037735	-2.1532	0.0007	0.0115	0.6536	18.489	No	CENPA	centromere protein A
	ENSGALG00000037521	-2.1569	5.0195e-08	4.3027e-06	215.896	505.094	No	PRCP	prolylcarboxypeptidase
	ENSGALG00000008548	-2.1595	2.4154e-05	0.0008	169.412	430.441	No	MDH1B	malate dehydrogenase 1B
	ENSGALG00000008538	-2.1606	8.8826e-05	0.0024	83.301	222.122	No	GINS1	GINS complex subunit 1
	ENSGALG00000046358	-2.1663	1.4543e-06	7.6766e-05	281.884	684.509	No	FBLN7	fibulin 7
	ENSGALG00000011419	-2.168	0.0009	0.0149	18.5589	65.6309	No	DUSP4	dual specificity phosphatase 4
	ENSGALG00000011473	-2.1692	0.0012	0.0189	21.3257	95.8759	No	RPS6KA2	ribosomal protein S6 kinase A2
	ENSGALG00000014897	-2.1694	0.0004	0.0085	159.613	485.434	No	TYMS	thymidylate synthetase
	ENSGALG00000027654	-2.1746	0.0006	0.0103	29.109	92.9715	No	C5orf49	chromosome 5 open reading frame 49
	ENSGALG00000006886	-2.1771	5.8152e-06	0.0003	166.123	415.569	No	DACH2	dachshund family transcription factor 2
	ENSGALG00000032699	-2.1824	0.0003	0.006	162.666	478.874	No	CDK2	cyclin dependent kinase 2
	ENSGALG00000043089	-2.1867	1.983e-07	1.431e-05	99.9359	240.39	No	VWCE	von Willebrand factor C and EGF domains
	ENSGALG00000029983	-2.187	0.0003	0.0065	18.1777	54.97	No	ANGPT1	angiopoietin 1
	ENSGALG00000031776	-2.1911	0.0002	0.0041	44.3339	127.301	No	NFASC	neurofascin
	ENSGALG00000010478	-2.1943	0.0005	0.0096	152.344	498.052	No	STIL	SCL/TAL1 interrupting locus
	ENSGALG00000011738	-2.195	9.7075e-08	7.7572e-06	481.559	1159.81	No	ARHGDIB	Rho GDP dissociation inhibitor beta
	ENSGALG00000011203	-2.1957	0.0002	0.0054	72.189	213.844	No	HPSE	heparanase
	ENSGALG00000033671	-2.1983	0.0007	0.0126	18.396	67.2157	No	FREM2	FRAS1 related extracellular matrix protein 2
	ENSGALG00000009567	-2.1989	3.8215e-05	0.0012	106.331	284.453	No	TLL1	tolloid like 1
	ENSGALG00000026781	-2.2003	7.6747e-08	6.3111e-06	161.505	389.533	No	ALOX5AP	arachidonate 5-lipoxygenase activating protein
	ENSGALG00000006804	-2.2025	0.0007	0.0125	15.9625	157.626	No	ODF2L	outer dense fiber of sperm tails 2 like
	ENSGALG00000011784	-2.2044	5.3001e-06	0.0002	238.975	609.275	No	APOLD1	apolipoprotein L domain containing 1
	ENSGALG00000041153	-2.2143	6.2565e-05	0.0018	29.6841	82.3511	No	FAM109A	family with sequence similarity 109 member A
	ENSGALG00000017327	-2.2169	1.5515e-05	0.0006	103.138	271.7	No	P2RY6	pyrimidinergic receptor P2Y6
	ENSGALG00000017405	-2.217	7.9018e-06	0.0003	131.299	340.566	No	NPR3	natriuretic peptide receptor 3
	ENSGALG00000007543	-2.2183	0.0004	0.0083	53.8628	178.461	No	APCDD1L	APC down-regulated 1 like
	ENSGALG00000012755	-2.2185	0.0009	0.0143	2.8955	19.785	No	IGF-I	Insulin-like growth factor level
	ENSGALG00000013747	-2.2319	2.1419e-05	0.0007	46.9283	126.761	No	TAGAP	T-cell activation RhoGTPase activating protein
	ENSGALG00000028284	-2.2332	0.0002	0.0053	648.491	2024.7	No	PTX3	pentraxin 3
	ENSGALG00000011881	-2.2356	0.0006	0.0106	99.3425	376.748	No	CCNA2	cyclin A2
	ENSGALG00000038032	-2.2492	3.4532e-08	3.1309e-06	399.337	987.968	No	DUT	deoxyuridine triphosphatase
	ENSGALG00000010745	-2.253	3.4828e-06	0.0002	438.766	1152.39	No	HMGB2	high mobility group box 2
	ENSGALG00000006795	-2.2534	0.0006	0.0114	11.4422	82.9633	No	ABCG4	ATP binding cassette subfamily G member 4
	ENSGALG00000014690	-2.2587	4.0363e-07	2.6677e-05	1159.34	2954.01	No	SLC12A2	solute carrier family 12 member 2
	ENSGALG00000010057	-2.2606	1.2004e-05	0.0005	186.872	508.671	No	KIF6	kinesin family member 6
	ENSGALG00000012089	-2.261	0.0006	0.0104	7.6076	32.8389	No	C14orf37	chromosome 5 open reading frame, human C14orf37
	ENSGALG00000045817	-2.2648	1.4013e-07	1.0599e-05	260.557	658.873	No	FBXL13	F-box and leucine rich repeat protein 13
	ENSGALG00000021272	-2.2676	0.0003	0.006	15.0182	51.5656	No	SCN2B	sodium voltage-gated channel beta subunit 2
	ENSGALG00000034534	-2.2713	0.0005	0.0098	13.5784	56.8758	No	FAAP24	Fanconi anemia core complex associated protein 24
	ENSGALG00000009499	-2.2715	0.0005	0.0099	10.2803	44.2517	No	NPY5R	neuropeptide Y receptor Y5
	ENSGALG00000010623	-2.2736	5.7097e-05	0.0017	52.939	155.866	No	ORC1	origin recognition complex subunit 1
	ENSGALG00000008456	-2.282	0.0003	0.0071	32.7396	120.06	No	CACNA1B	calcium voltage-gated channel subunit alpha1 B
	ENSGALG00000005363	-2.2837	9.0189e-05	0.0024	41.7424	127.668	No	CHDH	choline dehydrogenase
	ENSGALG00000029094	-2.2914	0.0006	0.0101	11.0526	63.2928	No	Metazoa_SRP	autophagy related 10
	ENSGALG00000035465	-2.2924	7.6143e-09	8.6157e-07	113.725	286.236	No	WDR76	WD repeat domain 76
	ENSGALG00000005961	-2.3016	0.0005	0.0093	83.4388	399.435	No	DGUOK	deoxyguanosine kinase
	ENSGALG00000019866	-2.3024	0.0001	0.0036	41.7697	137.833	No	PFN4	profilin family member 4
	ENSGALG00000037453	-2.3125	5.8318e-05	0.0017	124.871	384.423	No	TERF1	telomeric repeat binding factor 1
	ENSGALG00000044263	-2.3211	0.0004	0.0074	76.772	324.689	No	DEUP1	deuterosome assembly protein 1
	ENSGALG00000031524	-2.3413	9.1125e-05	0.0024	50.0236	166.143	No	MTBP	MDM2 binding protein
	ENSGALG00000042418	-2.3416	4.6903e-05	0.0014	72.8326	228.791	No	CHEK1	checkpoint kinase 1
	ENSGALG00000002346	-2.3417	5.0488e-05	0.0015	59.9147	189.448	No	CLSPN	claspin
	ENSGALG00000029264	-2.3418	0.0003	0.0071	16.3822	144.557	No	PI15	peptidase inhibitor 15
	ENSGALG00000002599	-2.3418	0.0003	0.0071	13.9894	63.9694	No	ARHGEF39	Rho guanine nucleotide exchange factor (GEF) 39
	ENSGALG00000015874	-2.344	9.9873e-05	0.0026	88.0631	296.687	No	TTK	TTK protein kinase
	ENSGALG00000007593	-2.3471	1.0677e-05	0.0004	74.9337	219.264	No	JAKMIP2	janus kinase and microtubule interacting protein 2
	ENSGALG00000017064	-2.3617	1.553e-05	0.0006	80.9019	244.212	No	RFC3	replication factor C subunit 3
	ENSGALG00000017073	-2.3636	3.4353e-07	2.336e-05	179.332	489.666	No	BRCA2	BRCA2, DNA repair associated
	ENSGALG00000012348	-2.3772	1.9348e-05	0.0007	404.781	1252.67	No	MCM6	minichromosome maintenance complex component 6
	ENSGALG00000016173	-2.3812	1.6488e-06	8.4802e-05	43.3809	123.417	No	UBASH3A	ubiquitin associated and SH3 domain containing A
	ENSGALG00000006658	-2.3842	0.0001	0.0028	110.786	400.205	No	FANCI	Fanconi anemia complementation group I
	ENSGALG00000010013	-2.3869	5.2248e-07	3.2699e-05	860.196	2407.58	No	EDNRA	endothelin receptor type A
	ENSGALG00000009624	-2.3958	5.3237e-05	0.0016	137.811	468.049	No	FSIP1	fibrous sheath interacting protein 1
	ENSGALG00000038022	-2.4005	0.0002	0.0045	2.3232	31.093	No	COL22A1	collagen, type XXII, alpha 1
	ENSGALG00000007862	-2.4065	9.3092e-05	0.0025	31.9489	117.732	No	CNTN3	contactin 3 (plasmacytoma associated)
	ENSGALG00000046263	-2.4096	0.0002	0.0055	3.7688	24.6184	No	MXD3	MAX dimerization protein 3
	ENSGALG00000008262	-2.415	7.8412e-05	0.0022	72.3861	265.287	No	RASGRF1	Ras protein specific guanine nucleotide releasing factor 1
	ENSGALG00000013776	-2.4336	2.09e-05	0.0007	76.307	252.423	No	CEP135	centrosomal protein 135
	ENSGALG00000016556	-2.4393	0.0002	0.0043	42.1768	213.719	No	GVIN1	GTPase, very large interferon inducible 1
	ENSGALG00000000102	-2.442	2.4983e-05	0.0008	85.8871	290.812	No	UBE2T	ubiquitin conjugating enzyme E2 T
	ENSGALG00000016998	-2.4496	1.4785e-08	1.4522e-06	111.68	310.743	No	LPAR6	lysophosphatidic acid receptor 6
	ENSGALG00000039742	-2.4504	0.0002	0.0039	6.319	32.8214	No	CYP21A1	cytochrome P450, family 21, subfamily A, polypeptide 1
	ENSGALG00000012915	-2.4511	9.3369e-06	0.0004	257.911	829.069	No	MCM4	minichromosome maintenance complex component 4
	ENSGALG00000008713	-2.4672	8.3267e-05	0.0023	56.4386	231.859	No	BIRC5	baculoviral IAP repeat containing 5
	ENSGALG00000012421	-2.4696	1.1183e-06	6.2517e-05	40.8863	123.318	No	ARHGAP15	Rho GTPase activating protein 15
	ENSGALG00000016569	-2.4876	7.9716e-05	0.0022	8.4352	36.9041	No	FANCB	Fanconi anemia complementation group B
	ENSGALG00000004841	-2.4882	0.0001	0.0028	7.7246	36.4193	No	APLNR	apelin receptor
	ENSGALG00000021285	-2.5051	4.2165e-08	3.7043e-06	164.196	479.888	No	UNG	uracil-DNA glycosylase
	ENSGALG00000010857	-2.5102	1.314e-05	0.0005	193.008	675.097	No	Dab1
	ENSGALG00000032270	-2.5174	3.9349e-06	0.0002	153.01	503.803	No	NCAPH	non-SMC condensin I complex subunit H
	ENSGALG00000003456	-2.5188	0.0001	0.003	6.0364	37.5206	No	CA12	carbonic anhydrase 12
	ENSGALG00000046449	-2.5304	9.1728e-05	0.0025	9.497	50.6321	No	C2orf50	chromosome 2 open reading frame 50
	ENSGALG00000021128	-2.5308	1.2216e-07	9.3399e-06	64.674	194.796	No	FSCN1	fascin actin-bundling protein 1
	ENSGALG00000037520	-2.5348	2.9182e-05	0.001	17.4842	68.423	No	CCDC89	coiled-coil domain containing 89
	ENSGALG00000027067	-2.5401	7.0158e-05	0.002	14.3562	68.1058	No	C1QTNF6	C1q and tumor necrosis factor related protein 6
	ENSGALG00000042003	-2.5443	5.8437e-05	0.0017	10.9524	50.6376	No	FZD10	frizzled class receptor 10
	ENSGALG00000011222	-2.5511	7.9369e-05	0.0022	7.5547	40.8969	No	IL12RB2	interleukin 12 receptor subunit beta 2
	ENSGALG00000002167	-2.5806	1.6377e-06	8.4539e-05	38.8458	131.536	No	PATL2	PAT1 homolog 2
	ENSGALG00000006016	-2.5814	9.2272e-06	0.0004	162.16	600.42	No	PASK	PAS domain containing serine/threonine kinase
	ENSGALG00000029811	-2.5897	3.1372e-05	0.001	12.6478	55.5503	No	BMPER	BMP binding endothelial regulator
	ENSGALG00000031340	-2.5944	7.1395e-05	0.002	33.5826	241.215	No	E2F7	E2F transcription factor 7
	ENSGALG00000013784	-2.5954	1.1873e-06	6.5474e-05	148.35	499.675	No	CDT1	chromatin licensing and DNA replication factor 1
	ENSGALG00000014788	-2.619	7.5233e-06	0.0003	63.4808	243.008	No	CENPH	centromere protein H
	ENSGALG00000030313	-2.6294	3.8825e-06	0.0002	94.8369	349.634	No	RAD51A	RAD51 recombinase
	ENSGALG00000036796	-2.643	3.5275e-05	0.0011	45.6739	236.625	No	HYLS1	HYLS1, centriolar and ciliogenesis associated
	ENSGALG00000000516	-2.6631	6.6901e-06	0.0003	36.8506	147.712	No	FANCA	Fanconi anemia complementation group A
	ENSGALG00000002242	-2.6728	7.2813e-06	0.0003	21.908	89.9803	No	GALNT9	polypeptide N-acetylgalactosaminyltransferase 9
	ENSGALG00000019967	-2.6757	3.4282e-06	0.0002	45.0346	173.728	No	MTFR2	mitochondrial fission regulator 2
	ENSGALG00000017148	-2.687	7.5028e-06	0.0003	66.5634	277.371	No	CENPJ	centromere protein J
	ENSGALG00000003085	-2.7057	1.488e-05	0.0005	216.025	1028.29	No	CDK1	cyclin dependent kinase 1
	ENSGALG00000015627	-2.7067	2.9625e-05	0.001	10.0733	65.0237	No	HAPLN1	hyaluronan and proteoglycan link protein 1
	ENSGALG00000041299	-2.7129	1.8124e-05	0.0006	89.9865	457.839	No	E2F8	E2F transcription factor 8
	ENSGALG00000039576	-2.7205	6.3924e-06	0.0003	78.1941	335.676	No	KNSTRN	kinetochore-localized astrin/SPAG5 binding protein
	ENSGALG00000030902	-2.722	1.6321e-09	2.1178e-07	200.855	642.328	No	SNAI2	snail family zinc finger 2
	ENSGALG00000014692	-2.7295	2.2477e-06	0.0001	100.023	395.833	No	LMNB1	lamin B1
	ENSGALG00000001141	-2.7437	2.5078e-05	0.0008	13.1033	137.998	No	HES5	hes family bHLH transcription factor 5
	ENSGALG00000012479	-2.747	6.465e-09	7.4342e-07	63.9745	211.887	No	RBM43	RNA binding motif protein 43
	ENSGALG00000040794	-2.7611	2.0147e-05	0.0007	4.1213	59.7403	No	CCNE2	cyclin E2
	ENSGALG00000012623	-2.762	2.7704e-06	0.0001	28.9061	120.557	No	CFC1B	cripto, FRL-1, cryptic family 1B
	ENSGALG00000009682	-2.7694	3.2583e-08	2.9926e-06	71.055	247.377	No	VEPH1	ventricular zone expressed PH domain containing 1
	ENSGALG00000012546	-2.7699	6.799e-07	3.9959e-05	237.85	912.34	No	MCM5	minichromosome maintenance complex component 5
	ENSGALG00000030879	-2.7778	2.043e-11	4.2495e-09	511.301	1620.32	No	AR	androgen receptor
	ENSGALG00000022704	-2.7861	5.7838e-06	0.0003	23.6007	111.83	No	CNGA4	cyclic nucleotide gated channel alpha 4
	ENSGALG00000027454	-2.7915	1.8689e-06	9.4407e-05	92.0585	384.933	No	CENPW	centromere protein W
	ENSGALG00000046188	-2.8084	1.6949e-05	0.0006	26.5703	232.293	No	CDC20B	cell division cycle 20B
	ENSGALG00000014801	-2.8336	1.3842e-05	0.0005	36.7982	286.978	No	NDC80	NDC80, kinetochore complex component
	ENSGALG00000012756	-2.8439	1.2044e-05	0.0005	6.9711	51.231	No	PARPBP	PARP1 binding protein
	ENSGALG00000002175	-2.8464	1.3084e-05	0.0005	5.7467	52.0999	No	KIF14	kinesin family member 14
	ENSGALG00000017128	-2.859	8.6541e-06	0.0003	23.2722	145.547	No	SKA3	spindle and kinetochore associated complex subunit 3
	ENSGALG00000001506	-2.8795	4.2413e-06	0.0002	78.1337	412.776	No	PTTG1	pituitary tumor-transforming 1
	ENSGALG00000013072	-2.8799	1.416e-06	7.5577e-05	795.632	3607.4	No	AKR1B10L2	aldo-keto reductase family 1 member B10-like 2
	ENSGALG00000034198	-2.895	6.9044e-06	0.0003	15.4064	99.9777	No	MCM10	minichromosome maintenance 10 replication initiation factor
	ENSGALG00000035030	-2.8981	2.4282e-06	0.0001	147.611	732.884	No	KIF20A	kinesin family member 20A
	ENSGALG00000001449	-2.9191	9.2094e-09	1.0338e-06	89.0677	331.674	No	STRA6	stimulated by retinoic acid 6
	ENSGALG00000027891	-2.9219	5.6034e-12	1.3209e-09	409.67	1384.18	No	NREP	neuronal regeneration related protein
	ENSGALG00000044387	-3.0075	1.5894e-06	8.2348e-05	22.3903	126.862	No	SLC4A9	solute carrier family 4 member 9
	ENSGALG00000031553	-3.0178	9.4887e-09	1.0568e-06	35.2351	141.452	No	KIF18B	kinesin family member 18B
	ENSGALG00000038411	-3.0263	3.9721e-06	0.0002	8.9947	97.959	No	CENPL	centromere protein L
	ENSGALG00000009837	-3.0338	1.8173e-06	9.2792e-05	18.1021	112.169	No	DTL	denticleless E3 ubiquitin protein ligase homolog
	ENSGALG00000028595	-3.0387	3.2447e-06	0.0002	52.9	429.317	No	CCNO	cyclin O
	ENSGALG00000016937	-3.0557	2.6317e-06	0.0001	2.6058	62.7579	No	DIAPH3	diaphanous related formin 3
	ENSGALG00000008095	-3.0566	4.7484e-07	3.0117e-05	111.937	571.741	No	KIF23	kinesin family member 23
	ENSGALG00000010995	-3.0776	1.1569e-09	1.5437e-07	59.2154	234.25	No	ITGB3BP	integrin subunit beta 3 binding protein
	ENSGALG00000007537	-3.0908	4.1522e-07	2.7316e-05	136.18	715.658	No	INCENP	inner centromere protein
	ENSGALG00000014729	-3.0927	2.1289e-06	0.0001	18.8041	152.19	No	DEPDC1B	DEP domain containing 1B
	ENSGALG00000039837	-3.0996	1.9176e-06	9.6522e-05	9.2573	217.599	No	CCKBR	cholecystokinin B receptor
	ENSGALG00000008298	-3.108	6.8086e-07	3.9959e-05	138.58	800.652	No	LRRC17	leucine rich repeat containing 17
	ENSGALG00000016931	-3.1387	1.5054e-06	7.8568e-05	20.9976	169.983	No	BORA	bora, aurora kinase A activator
	ENSGALG00000012160	-3.15	1.5463e-06	8.041e-05	23.8686	210.064	No	KIF18A	kinesin family member 18A
	ENSGALG00000009604	-3.1819	1.308e-06	7.0343e-05	3.4049	36.152	No	DBX2	developing brain homeobox 2
	ENSGALG00000030647	-3.2113	6.0025e-07	3.6594e-05	60.7417	423.159	No	MFAP2	microfibrillar associated protein 2
	ENSGALG00000010900	-3.2509	6.0752e-07	3.6879e-05	42.038	332.084	No	SPC25	SPC25, NDC80 kinetochore complex component
	ENSGALG00000028373	-3.2795	7.077e-07	4.1192e-05	9.1218	99.2297	No	GAS2L3	growth arrest specific 2 like 3
	ENSGALG00000034621	-3.3104	3.3276e-08	3.0364e-06	15.2495	83.2267	No	KCNIP4	potassium voltage-gated channel interacting protein 4
	ENSGALG00000041680	-3.3175	5.3174e-07	3.2843e-05	5.5826	60.1082	No	KCNT2	potassium sodium-activated channel subfamily T member 2
	ENSGALG00000034505	-3.3506	2.661e-07	1.8632e-05	5.6026	47.1269	No	CDKN2A	cyclin-dependent kinase inhibitor 2A (melanoma, p16, inhibits CDK4)
	ENSGALG00000044404	-3.3746	2.6237e-07	1.8463e-05	15.622	134.221	No	FAM83D	family with sequence similarity 83, member D
	ENSGALG00000001616	-3.3765	3.2805e-07	2.2674e-05	23.9713	232.967	No	CDC45	cell division cycle 45
	ENSGALG00000010748	-3.3787	3.6885e-07	2.4725e-05	3.6232	80.8118	No	EXO1	exonuclease 1
	ENSGALG00000007768	-3.3804	3.3023e-07	2.2674e-05	31.1722	310.664	No	AURKA	aurora kinase B
	ENSGALG00000034271	-3.3998	1.7821e-08	1.7147e-06	100.145	565.216	No	UHRF1	ubiquitin like with PHD and ring finger domains 1
	ENSGALG00000004444	-3.406	3.2895e-07	2.2674e-05	4.2768	73.7731	No	SHCBP1	SHC binding and spindle associated 1
	ENSGALG00000041346	-3.449	3.2243e-18	3.0403e-15	474.422	1868.67	No	SDF1	C-X-C motif chemokine ligand 12
	ENSGALG00000043799	-3.4636	1.6007e-07	1.1854e-05	14.3533	136.404	No	DSCC1	DNA replication and sister chromatid cohesion 1
	ENSGALG00000029322	-3.4685	2.6234e-11	5.0829e-09	36.6892	169.568	No	FBXO39	F-box protein 39
	ENSGALG00000025751	-3.5266	8.8106e-08	7.121e-06	30.9585	276.881	No	NMRK2	nicotinamide riboside kinase 2
	ENSGALG00000010163	-3.5433	1.4067e-11	3.1088e-09	1762.8	8375.14	No	LGR5	leucine rich repeat containing G protein-coupled receptor 5
	ENSGALG00000011009	-3.5496	1.2414e-07	9.4401e-06	7.0625	96.6862	No	SCN2A	sodium voltage-gated channel alpha subunit 2
	ENSGALG00000006639	-3.5597	9.5685e-08	7.6896e-06	8.0714	89.0094	No	CEP55	centrosomal protein 55
	ENSGALG00000004161	-3.6453	3.3631e-09	4.1363e-07	111.326	707.924	No	CCNB2	cyclin B1
	ENSGALG00000016676	-3.6792	1.4653e-09	1.919e-07	158.373	977.816	No	MCM3	minichromosome maintenance complex component 3
	ENSGALG00000015712	-3.74	6.204e-09	7.1926e-07	26.3746	201.861	No	SLBP	stem-loop binding protein
	ENSGALG00000002908	-3.7707	3.2153e-08	2.9724e-06	6.3004	136.732	No	TRAIP	TRAF interacting protein
	ENSGALG00000012199	-3.7767	9.8488e-09	1.0768e-06	22.4531	197.21	No	WDHD1	WD repeat and HMG-box DNA binding protein 1
	ENSGALG00000012836	-3.7899	1.1066e-09	1.4907e-07	118.197	793.242	No	PRC1	protein regulator of cytokinesis 1
	ENSGALG00000006037	-3.8047	2.1753e-11	4.459e-09	192.11	1077.37	No	MCM2	minichromosome maintenance complex component 2
	ENSGALG00000001632	-3.8517	3.7378e-09	4.5575e-07	22.1022	184.296	No	MIS12	MIS12, kinetochore complex component
	ENSGALG00000042031	-3.902	5.1308e-11	9.3038e-09	59.5343	368.746	No	GPX2	glutathione peroxidase 2
	ENSGALG00000036892	-3.902	1.3657e-08	1.3741e-06	30.1474	831.291	No	BUB1B	BUB1 mitotic checkpoint serine/threonine kinase B
	ENSGALG00000011275	-3.9217	3.7937e-09	4.5862e-07	18.5572	174.739	No	DEPDC1	DEP domain containing 1
	ENSGALG00000027103	-3.9342	5.637e-09	6.6441e-07	9.4214	103.992	No	TSPAN19	tetraspanin 19
	ENSGALG00000040833	-3.9562	1.8116e-09	2.2675e-07	121.859	1045.9	No	CDCA7	cell division cycle associated 7
	ENSGALG00000005349	-3.9584	1.0577e-09	1.4401e-07	48.5172	390.197	No	MSLN	mesothelin
	ENSGALG00000001475	-4.0103	9.1651e-10	1.2835e-07	323.032	2706.19	No	STMN1	stathmin 1
	ENSGALG00000009971	-4.0448	2.4494e-09	3.039e-07	64.2669	688.232	No	CDC20	cell division cycle 20
	ENSGALG00000010625	-4.1162	1.2115e-13	3.8943e-11	166.826	974.644	No	SRD5A2	steroid 5 alpha-reductase 2
	ENSGALG00000015363	-4.1426	1.7745e-09	2.2611e-07	13.6083	173.554	No	HJURP	Holliday junction recognition protein
	ENSGALG00000004195	-4.164	1.0515e-09	1.4401e-07	97.3045	1072.85	No	KIF4A	kinesin family member 4A
	ENSGALG00000036645	-4.1993	1.0589e-09	1.4401e-07	35.0897	425.629	No	KIF15	kinesin family member 15
	ENSGALG00000004897	-4.2447	1.1952e-09	1.5799e-07	18.0307	270.278	No	GTSE1	G2 and S-phase expressed 1
	ENSGALG00000005038	-4.3005	3.4007e-10	4.9082e-08	21.7082	244.207	No	CENPI	centromere protein I
	ENSGALG00000010120	-4.3588	3.2509e-10	4.7403e-08	30.9855	383.113	No	KIF2C	kinesin family member 2C
	ENSGALG00000042009	-4.3711	1.7954e-10	2.8216e-08	24.3854	271.422	No	HMMR	hyaluronan mediated motility receptor
	ENSGALG00000004266	-4.4586	2.2765e-19	2.5186e-16	41.313	234.591	No	TNFAIP8L1	TNF alpha induced protein 8 like 1
	ENSGALG00000003438	-4.5718	1.6801e-10	2.7004e-08	28.6409	507.495	No	NUF2	NUF2, NDC80 kinetochore complex component
	ENSGALG00000006525	-4.5935	2.1303e-10	3.2751e-08	3.649	139.416	No	NCAPG2	non-SMC condensin II complex, subunit G2
	ENSGALG00000016582	-4.6185	6.0298e-11	1.0735e-08	30.4977	412.747	No	PBK	PDZ binding kinase
	ENSGALG00000010195	-4.6305	2.5347e-11	4.9792e-09	69.3556	796.26	No	PLK4	polo like kinase 4
	ENSGALG00000007609	-4.7514	4.6549e-11	8.5506e-09	16.9078	295.239	No	ARHGAP19	Rho GTPase activating protein 19
	ENSGALG00000014924	-4.7944	3.2569e-12	8.226e-10	18.0735	196.866	No	POLQ	DNA polymerase theta
	ENSGALG00000009157	-4.8087	6.0718e-11	1.0735e-08	5.9279	280.266	No	ECT2	epithelial cell transforming 2
	ENSGALG00000007191	-4.8336	1.7725e-11	3.857e-09	36.0459	542.222	No	TK1	thymidine kinase 1
	ENSGALG00000003922	-4.9072	5.0989e-12	1.2224e-09	178.622	2302.71	No	TOP2A	topoisomerase (DNA) II alpha
	ENSGALG00000003584	-4.9424	3.1101e-12	7.9981e-10	93.5901	1174.91	No	KPNA2	karyopherin subunit alpha 2
	ENSGALG00000016438	-4.9878	1.9709e-11	4.1606e-09	3.8687	137.44	No	MELK	maternal embryonic leucine zipper kinase
	ENSGALG00000007354	-5.1143	9.1979e-14	3.0255e-11	19.8019	210.082	No	CIT	citron rho-interacting serine/threonine kinase
	ENSGALG00000009690	-5.1474	8.1929e-12	1.869e-09	19.9388	705.524	No	CENPF	centromere protein F
	ENSGALG00000006110	-5.2537	3.4416e-12	8.54e-10	19.5249	513.859	No	PLK1	polo like kinase 1
	ENSGALG00000009854	-5.4027	1.9477e-12	5.1979e-10	6.1991	274.621	No	NEK2	NIMA related kinase 2
	ENSGALG00000004037	-5.4128	1.3493e-12	3.7422e-10	6.0735	182.993	No	DNA2	DNA replication helicase/nuclease 2
	ENSGALG00000005347	-5.4347	8.5719e-19	8.6601e-16	54.5773	457.849	No	ADAMTS18	ADAM metallopeptidase with thrombospondin type 1 motif 18
	ENSGALG00000008584	-5.4481	7.5402e-13	2.1765e-10	25.4501	569.334	No	NUSAP1	nucleolar and spindle associated protein 1
	ENSGALG00000030597	-5.4992	2.4738e-14	9.9969e-12	26.7443	349.48	No	KIF11	kinesin family member 11
	ENSGALG00000028664	-5.5194	5.6598e-13	1.7032e-10	26.9472	652.222	No	CKS1B	CDC28 protein kinase regulatory subunit 1B
	ENSGALG00000008233	-6.0022	4.9386e-14	1.8382e-11	15.9086	540.554	No	BUB1	BUB1 mitotic checkpoint serine/threonine kinase
	ENSGALG00000006267	-6.076	5.4927e-15	2.5061e-12	45.1588	871.263	No	TPX2	TPX2, microtubule nucleation factor
	ENSGALG00000013208	-6.2078	5.0921e-15	2.4007e-12	19.0024	444.06	No	CENPE	centromere protein E
	ENSGALG00000004515	-6.2464	4.6256e-15	2.256e-12	10.7214	270.497	No	KNTC1	kinetochore associated 1
	ENSGALG00000002781	-6.3755	1.7332e-15	9.4289e-13	13.8623	335.86	No	BRCA1	breast cancer 1
	ENSGALG00000026380	-6.4307	6.7491e-15	2.9831e-12	4.4852	272.612	No	UBE2C	ubiquitin conjugating enzyme E2 U (putative)
	ENSGALG00000017025	-6.529	5.0951e-16	3.1333e-13	29.6841	674.561	No	CKAP2	cytoskeleton associated protein 2
	ENSGALG00000014513	-6.5454	3.3234e-15	1.6788e-12	3.649	212.851	No	CDCA3	Cell division cycle associated 3
	ENSGALG00000033231	-6.7528	9.4866e-16	5.3672e-13	10.4203	483.567	No	RACGAP1	Rac GTPase activating protein 1
	ENSGALG00000032398	-6.9292	1.7448e-16	1.1752e-13	20.2856	668.479	No	ASPM	abnormal spindle microtubule assembly
	ENSGALG00000025810	-7.4819	7.2445e-18	6.4041e-15	10.904	398.422	No	CCNB3	cyclin B3
	ENSGALG00000016442	-7.6598	1.0508e-17	8.743e-15	14.2176	886.125	No	RRM2	ribonucleotide reductase regulatory subunit M2
	ENSGALG00000015691	-8.9721	4.8846e-21	7.6764e-18	17.674	872.709	No	SMC2	structural maintenance of chromosomes 2

## Sheet: Supplementary Table S4
	Supplementary Table S4: Correlation between RNA-seq and qPCR data of relative gene expression in laying and non-laying hens.
	Gene Symbol	RNA-seq	qPCR
	MEPE	174	12000
	OTOP2	15	71
	STC2	2.1	8.3
	CALCB	2.4	5.9
	ATP2C2	2.1	3.4
		R-squared=0.99

## Sheet: Supplementary Table S5
	Supplementary Table S5: List of primers for the candidate genes used in qPCR assay. Primers for the candidate genes were designed using Primer Blast tool of NCBI with filters of amplicon size between 100-250 bp, primers must span an exon-exon junction, melting point between 55-600C with other filters set at default.
	Gene	Accession no.	Primer Sequence	Amplicon (bp)
	OC-116	NM_204569.1	Fw: CCTGGACAGCACCAGATACT	201
			Rv: ATGGCTGCTTCCAACACCTT
	OTOP 2	XM_015295462.1	Fw: GAGCAAGCAATTGCCCAAAATG	247
			Rv: CGTGAGACGTGGTATGAGGA
	OTOP 3	XM_420115.4	Fw: GGAGCTCTGTTGCTGTTTCT	189
			Rv: CTGTGGGTCACCTTTCACAC
	OSTN	XM_015291403.1	Fw: GCAAACAGAGGAAAGTGGTTG	218
			Rv: AGAAGATTTTGCAGGAGGTCAA
	STC2	XM_414534.5	Fw: ACATCCGGAGGTCTAGCTG	180
			Rv: TGGTTCGAGCTTGTTCTACC
	CALCB	NM_001113708.1	Fw: GCACCGCCGAGAGGAAA	153
			Rv: TCGTAATCACTGAGCGTCAC
	CAMK1D	XM_003640331.3	Fw: TGGATTGCAGGTGATACAGC	246
			Rv: AGTGGATGGAGACATACAATCTT
	ATP1A1	NM_205521.1	Fw: TGAGTCGGGGTTTGACTACT	144
			Rv: CGATCCACAACAGGAGTGAG
	ATP2A3	NM_204891.1	Fw: CTCATCTTCCAAGTGACCCC	135
			Rv: TACTGTCCTGAGAATCCCCTC
	ATP1B1	NM_205520.4	Fw: CCCCCTACGTTTACCCGA	204
			Rv: AGGATCTTAAACCAGCTGCC
	ATP2B2	XM_015293478.1	Fw: TGTGCACTATGTTCATGACTGA	181
			Rv: CACTCCATTCACCACTTCCC
	ATP2C2	XM_004944264.2	Fw: ACTTGGCAGCAGGTAACAC	220
			Rv: CACTCCTGGCTCTCCTCTT
